# Supplementary material for: A cleavable chimeric peptide with targeting and killing domains enhances LPS neutralization and antibacterial properties against multi-drug resistant E. coli
Source: Commun Biol. 2023 Nov 16;6:1170. doi: 10.1038/s42003-023-05528-0 (PMC10654507; doi:10.1038/s42003-023-05528-0)
Supplement: Supplementary file 4 — Supplementary Data [file 42003_2023_5528_MOESM4_ESM.xlsx]

## Sheet: Fig.1a
Fig.1a	Source data of the hemolytic activity of R7 and L7 against mouse erythrocyte
		0.1% Triton X-100		R7		L7
	Concentration (μg/ml)	Mean	SD	Mean	SD	Mean	SD
	1	100	0	-0.433057	0.094508	-0.123716	0.257577
	2	100	0	-0.247453	0.0714355	0.165003	0.309343
	4	100	0	-0.247453	0.0945036	-0.185585	0.198878
	8	100	0	-0.103093	0.351798	-0.639287	0.107156
	16	100	0	0.494968	0.155699	0.0412647	0.309344
	32	100	0	2.84597	0.340745	-0.350568	0.3518
	64	100	0	6.99115	0.619715	-0.680533	0.362514
	128	100	0	10.9301	1.01849	-1.03112	0.0714413

## Sheet: Fig.1b
Fig.1b	Source of the cytotoxic activity of R7 and L7 against RAW 264.7 monocytes by MTT assy
		R7		L7
	Concentration (μg/ml)	Mean	SD	Mean	SD
	1	98.4046	6.54015	98.8406	3.51214
	2	93.1792	4.85807	94.3372	3.30335
	4	89.5623	6.33996	96.9718	3.53202
	8	90.9787	3.58926	96.0488	2.82679
	16	81.5941	4.44728	92.0789	3.02716
	32	80.9059	2.6692	96.8757	3.77065
	64	78.7331	2.00996	100.445	2.68462
	128	58.182	3.61422	87.7079	2.71353

## Sheet: Fig.1c
Fig.1c	Source data of CD spectra of L7 in water, SDS, and 50% TFE, respectively
	Wavelength (nm)	L7+H2o	L7+5% SDS	L7+20%SDS	L7+40% SDS	L7+50% TFE
	260	0.384119	-0.065522	0.144855	0.0904274	-0.0978208
	259	0.620309	0.0522622	0.218928	0.0616995	0.0792599
	258	0.585126	0.020744	0.138091	0.0703911	0.0463728
	257	0.494348	0.0767542	0.138258	0.125854	0.0890469
	256	0.430532	0.121079	0.131265	0.141133	0.115339
	255	0.412174	0.15413	0.126767	0.0938464	0.175337
	254	0.40239	0.127258	0.137535	0.0752697	0.120044
	253	0.414786	0.113287	0.0723172	0.171204	0.0853397
	252	0.445975	0.0784264	0.0669117	0.234009	0.0298513
	251	0.475551	0.0904898	-0.000225438	0.23899	0.0894175
	250	0.482659	0.0816385	-0.00239277	0.165384	0.120992
	249	0.488878	0.0492375	-0.00671875	0.0505113	0.16257
	248	0.470406	0.0327387	0.0351014	0.0210235	0.0888332
	247	0.459067	0.0114311	0.0550968	0.0744583	0.00101581
	246	0.497261	0.00819915	0.0811389	0.0700741	-0.067096
	245	0.57688	-0.0123451	0.00470317	0.0917011	-0.0433474
	244	0.564187	-0.0323563	-0.0139769	0.0226742	-0.0599392
	243	0.570503	-0.0817952	-0.00638732	-0.0219625	-0.0934134
	242	0.570995	-0.101897	0.032873	-0.0410383	-0.142577
	241	0.530898	-0.183982	0.0561012	-0.0642209	-0.174138
	240	0.569048	-0.182616	0.0439839	-0.073983	-0.178001
	239	0.665493	-0.24517	-0.0417786	-0.0371049	-0.187564
	238	0.662401	-0.247247	-0.106948	-0.0447257	-0.195809
	237	0.649692	-0.282025	-0.102959	-0.1086	-0.231172
	236	0.674815	-0.292995	-0.0723774	-0.152272	-0.28936
	235	0.694112	-0.361335	-0.0874648	-0.190598	-0.283382
	234	0.760248	-0.372363	-0.0948572	-0.177948	-0.352364
	233	0.83544	-0.445979	-0.129851	-0.212672	-0.328463
	232	0.93456	-0.438589	-0.199871	-0.195651	-0.326238
	231	0.970783	-0.451516	-0.221585	-0.247776	-0.273661
	230	1.07192	-0.452826	-0.245248	-0.330099	-0.219644
	229	1.12889	-0.492485	-0.275125	-0.329826	-0.214756
	228	1.17058	-0.547838	-0.260077	-0.336257	-0.243295
	227	1.17297	-0.588285	-0.21967	-0.374746	-0.220714
	226	1.17522	-0.723224	-0.155491	-0.359731	-0.341346
	225	1.09667	-0.851841	-0.12978	-0.321811	-0.443642
	224	1.01447	-1.04825	-0.0785221	-0.359686	-0.582103
	223	0.866054	-1.27861	-0.0492314	-0.155817	-0.780709
	222	0.769862	-1.3857	-0.0572334	-0.0662992	-0.937862
	221	0.559133	-1.42014	-0.0813238	-0.0349591	-1.04139
	220	0.465152	-1.4823	0.00757418	-0.0683824	-1.22989
	219	0.307698	-1.51086	0.0409905	-0.11078	-1.381
	218	0.196264	-1.49077	0.107098	-0.194515	-1.52859
	217	0.06164	-1.45541	0.143565	-0.0953401	-1.69758
	216	0.046377	-1.34131	0.0784663	-0.0564874	-1.82691
	215	-0.07069	-1.26149	0.0092593	-0.137809	-1.82734
	214	-0.04684	-1.25467	-0.0585635	-0.285059	-1.89694
	213	-0.20169	-1.42491	-0.235547	-0.464648	-2.0109
	212	-0.30237	-1.52746	-0.442954	-0.743217	-2.06012
	211	-0.40636	-1.59586	-0.635073	-0.959022	-2.12751
	210	-0.42337	-1.69341	-0.860285	-1.10077	-2.18804
	209	-0.48523	-1.76537	-1.00546	-1.31865	-2.22865
	208	-0.51697	-1.9181	-1.21462	-1.48574	-2.41604
	207	-0.66755	-2.04459	-1.4837	-1.71401	-2.62113
	206	-0.71727	-2.0678	-1.68705	-1.98254	-2.76255
	205	-0.83533	-2.05384	-1.87753	-2.11838	-2.73175
	204	-0.95224	-1.93851	-1.98977	-2.33119	-2.6617
	203	-1.15048	-1.69821	-2.00474	-2.46883	-2.63216
	202	-1.33846	-1.40777	-1.97768	-2.53136	-2.56786
	201	-1.51003	-0.934874	-1.9051	-2.49892	-2.27447
	200	-1.42324	-0.44397	-1.72176	-2.34285	-1.97578
	199	-1.36155	0.0765188	-1.54725	-2.01988	-1.40703
	198	-1.20065	0.668158	-1.22189	-1.79359	-0.805298
	197	-1.05355	1.22657	-0.891381	-1.46093	-0.181004
	196	-0.83557	1.72752	-0.585725	-1.22168	0.40449
	195	-0.58976	2.19801	-0.320723	-0.945622	0.995396
	194	-0.26782	2.49548	-0.0223474	-0.746578	1.44378
	193	0.074828	2.73613	0.195809	-0.487434	1.96791
	192	0.383638	2.93438	0.467802	-0.313583	2.45771
	191	0.752812	2.96815	0.664429	-0.0726149	2.81658
	190	1.07098	2.90481	0.781966	0.0715977	3.10235
	189	1.38621	2.79666	0.839123	0.236372	3.21339
	188	1.63654	2.68279	0.881671	0.37182	3.1722
	187	1.93472	2.49493	0.931625	0.459176	3.12485
	186	2.16306	2.45038	0.978882	0.443498	3.05364
	185	2.35796	2.32975	1.12924	0.419649	2.95739
	184	2.70348	2.0869	1.06419	0.217557	2.88912
	183	2.4036	2.19148	0.664983	0.293388	2.78571
	182	2.13605	2.35818	0.477646	0.20204	2.49058
	181	0.86072	3.24555	0.71402	0.265484	2.11381
	180	2.56248	2.9287	3.65288	-1.4716	1.0586

## Sheet: Fig. 1d
Fig.1d	Source data of CD spectra of R7 in water, SDS, and 50% TFE, respectively
	CD(mdeg)
	Wavelength (nm)	R7+H2o	R7+5mM SDS	R7+20mM SDS	R7+40mM SDS	R7+50% TFE
	260	0.122367	0.24043	0.111549	0.51023	0.303037
	259	0.042826	0.259	0.201451	0.38068	0.296419
	258	0.189833	0.443388	0.231828	0.431082	0.365946
	257	0.24521	0.436007	0.206851	0.398192	0.307441
	256	0.219122	0.455606	0.241189	0.420469	0.358863
	255	0.200344	0.422042	0.232909	0.41374	0.326236
	254	0.132632	0.359527	0.228746	0.403964	0.291872
	253	0.078652	0.337865	0.241792	0.371837	0.286686
	252	0.066575	0.356136	0.22415	0.377575	0.308853
	251	0.054027	0.272785	0.142591	0.312635	0.240367
	250	0.034999	0.240479	0.069136	0.264575	0.146266
	249	0.055008	0.230273	0.040194	0.242067	0.100749
	248	0.112611	0.223947	-0.00622	0.219284	0.066952
	247	0.166053	0.187058	-0.03245	0.155398	-0.00168
	246	0.162095	0.107897	-0.06195	0.129337	-0.0565
	245	0.16725	0.066731	-0.08559	0.06117	-0.11287
	244	0.169565	-0.03734	-0.13909	-0.02877	-0.20351
	243	0.08814	-0.2333	-0.25644	-0.15468	-0.3834
	242	0.02322	-0.40681	-0.36998	-0.29004	-0.59517
	241	0.020796	-0.56876	-0.44614	-0.386	-0.83004
	240	0.068896	-0.74275	-0.59192	-0.50263	-1.05824
	239	0.0776	-0.93896	-0.748	-0.71266	-1.3506
	238	0.051273	-1.22892	-0.93106	-0.8997	-1.70447
	237	0.053431	-1.52286	-1.19526	-1.13257	-2.16035
	236	0.068734	-1.89734	-1.4795	-1.41199	-2.67066
	235	0.10171	-2.25626	-1.76149	-1.6866	-3.20195
	234	0.173044	-2.63249	-1.98988	-1.90765	-3.80592
	233	0.313897	-3.00073	-2.16697	-2.09654	-4.46076
	232	0.513498	-3.39723	-2.34876	-2.26129	-5.14915
	231	0.691296	-3.80485	-2.51313	-2.50622	-5.87248
	230	0.876194	-4.28639	-2.66132	-2.6936	-6.59542
	229	1.03663	-4.73013	-2.92399	-2.89784	-7.31984
	228	1.1965	-5.14303	-3.2038	-3.15314	-7.98931
	227	1.28712	-5.53661	-3.53254	-3.46904	-8.57598
	226	1.28915	-5.91145	-3.82558	-3.74583	-9.08337
	225	1.24501	-6.29333	-4.16053	-4.14585	-9.60882
	224	1.09017	-6.65669	-4.47423	-4.46982	-10.0264
	223	0.913568	-6.986	-4.69863	-4.84007	-10.4093
	222	0.71413	-7.24662	-4.86332	-5.08412	-10.6901
	221	0.497905	-7.3723	-5.012	-5.24909	-10.7702
	220	0.270656	-7.40545	-5.09871	-5.33582	-10.753
	219	0.016942	-7.41766	-5.11838	-5.37403	-10.6859
	218	-0.30246	-7.35114	-5.18446	-5.37548	-10.5244
	217	-0.68519	-7.29317	-5.17009	-5.41127	-10.4404
	216	-1.11247	-7.22659	-5.16758	-5.42761	-10.32
	215	-1.52594	-7.18734	-5.1992	-5.51551	-10.3462
	214	-1.97922	-7.19641	-5.29858	-5.60986	-10.4596
	213	-2.46962	-7.31899	-5.50797	-5.83031	-10.6215
	212	-2.97776	-7.43364	-5.80463	-6.16145	-10.9912
	211	-3.48575	-7.65653	-6.17641	-6.57281	-11.5037
	210	-4.11611	-7.87389	-6.79946	-7.13647	-12.0796
	209	-4.90193	-7.9943	-7.39678	-7.7687	-12.6182
	208	-5.8403	-7.91017	-8.03445	-8.37614	-13.0127
	207	-6.85584	-7.60984	-8.57053	-8.83555	-13.0482
	206	-8.0189	-6.97618	-8.82286	-9.0267	-12.7104
	205	-9.27152	-6.05821	-8.79963	-9.00078	-11.8476
	204	-10.6164	-4.64255	-8.3866	-8.57746	-10.4385
	203	-11.824	-2.96746	-7.49065	-7.6758	-8.50776
	202	-12.9331	-0.89629	-6.16571	-6.21348	-5.89457
	201	-13.7994	1.57185	-4.27287	-4.28156	-2.60541
	200	-14.4805	4.34519	-1.85037	-1.77021	1.36953
	199	-14.7605	7.33403	0.98662	1.11829	5.99031
	198	-14.7224	10.3676	3.93898	4.17026	11.0125
	197	-14.53	13.1442	6.66852	6.82127	16.1453
	196	-14.1416	15.5864	8.9171	9.05774	20.8635
	195	-13.4397	17.4863	10.6068	10.6421	24.6129
	194	-12.6667	18.7433	11.6875	11.7795	27.3536
	193	-11.7575	19.4668	12.1509	12.1863	28.6841
	192	-10.6811	19.5955	12.1319	12.1487	28.7941
	191	-9.50463	19.2565	11.7697	11.7509	27.7351
	190	-8.22858	18.4633	11.0726	11.0806	25.97
	189	-7.08985	17.2517	10.1858	10.0922	23.7167
	188	-5.96707	15.8089	9.223	9.21133	21.3074
	187	-4.94112	14.2983	8.37686	8.45371	18.8672
	186	-4.15477	12.5626	7.62828	7.67307	16.5145
	185	-3.32241	11.1219	6.65903	6.90294	14.5402
	184	-3.46019	10.3957	3.14228	5.47555	12.481
	183	-3.18893	9.19859	2.59342	4.58922	10.9287
	182	-3.22898	8.02494	2.71132	3.67381	9.81203
	181	-4.06815	6.17598	6.75871	3.46939	8.64849
	180	2.81233	-1.91545	39.2736	9.75183	11.6268

## Sheet: Fig. 2b
Fig.2b	Source data of the MALDI-TOF MS of R7 incubated with furin
	m/z	Itens. (a.u)
	2000.65	165
	2000.66	163
	2000.67	134
	2000.68	110
	2000.69	91
	2000.7	85
	2000.71	104
	2000.72	78
	2000.73	69
	2000.74	78
	2000.75	84
	2000.76	87
	2000.77	44
	2000.78	39
	2000.79	81
	2000.8	121
	2000.81	119
	2000.82	150
	2000.83	137
	2000.84	141
	2000.86	145
	2000.87	135
	2000.88	138
	2000.88	108
	2000.89	83
	2000.91	97
	2000.92	160
	2000.93	208
	2000.94	208
	2000.95	177
	2000.96	188
	2000.97	166
	2000.98	142
	2000.99	184
	2001	284
	2001.01	417
	2001.02	516
	2001.03	579
	2001.04	542
	2001.05	515
	2001.06	529
	2001.07	614
	2001.08	663
	2001.09	607
	2001.1	530
	2001.11	436
	2001.12	340
	2001.13	312
	2001.14	326
	2001.15	356
	2001.16	361
	2001.17	360
	2001.18	378
	2001.19	349
	2001.2	297
	2001.21	263
	2001.22	247
	2001.23	216
	2001.24	192
	2001.25	192
	2001.26	142
	2001.27	129
	2001.28	124
	2001.29	162
	2001.3	235
	2001.31	235
	2001.32	177
	2001.33	153
	2001.34	161
	2001.35	206
	2001.37	209
	2001.38	168
	2001.38	156
	2001.39	115
	2001.4	93
	2001.42	101
	2001.43	91
	2001.44	102
	2001.45	111
	2001.46	173
	2001.47	225
	2001.48	184
	2001.49	161
	2001.5	148
	2001.51	172
	2001.52	164
	2001.53	136
	2001.54	76
	2001.55	67
	2001.56	101
	2001.57	96
	2001.58	113
	2001.59	151
	2001.6	185
	2001.61	164
	2001.62	126
	2001.63	149
	2001.64	181
	2001.65	163
	2001.66	161
	2001.67	141
	2001.68	119
	2001.69	120
	2001.7	128
	2001.71	130
	2001.72	122
	2001.73	176
	2001.74	193
	2001.75	176
	2001.76	167
	2001.77	161
	2001.78	134
	2001.79	98
	2001.8	97
	2001.81	103
	2001.82	142
	2001.83	145
	2001.84	89
	2001.85	112
	2001.86	146
	2001.88	185
	2001.88	162
	2001.89	131
	2001.9	103
	2001.91	120
	2001.93	140
	2001.94	169
	2001.95	214
	2001.96	247
	2001.97	208
	2001.98	162
	2001.99	159
	2002	222
	2002.01	274
	2002.02	328
	2002.03	394
	2002.04	454
	2002.05	469
	2002.06	477
	2002.07	468
	2002.08	486
	2002.09	521
	2002.1	547
	2002.11	539
	2002.12	513
	2002.13	488
	2002.14	475
	2002.15	478
	2002.16	411
	2002.17	313
	2002.18	242
	2002.19	282
	2002.2	318
	2002.21	333
	2002.22	282
	2002.23	212
	2002.24	178
	2002.25	132
	2002.26	97
	2002.27	76
	2002.28	109
	2002.29	141
	2002.3	179
	2002.31	163
	2002.32	159
	2002.33	122
	2002.34	112
	2002.35	160
	2002.36	198
	2002.37	228
	2002.38	197
	2002.39	129
	2002.4	93
	2002.41	78
	2002.42	88
	2002.44	113
	2002.45	108
	2002.46	95
	2002.47	83
	2002.48	89
	2002.49	123
	2002.5	117
	2002.51	56
	2002.52	70
	2002.53	148
	2002.54	202
	2002.55	184
	2002.56	172
	2002.57	132
	2002.58	137
	2002.59	132
	2002.6	117
	2002.61	118
	2002.62	111
	2002.63	120
	2002.64	121
	2002.65	104
	2002.66	94
	2002.67	120
	2002.68	152
	2002.69	158
	2002.7	139
	2002.71	137
	2002.72	120
	2002.73	127
	2002.74	69
	2002.75	79
	2002.76	98
	2002.77	102
	2002.78	119
	2002.79	130
	2002.8	163
	2002.81	200
	2002.82	216
	2002.83	177
	2002.84	163
	2002.85	125
	2002.86	115
	2002.87	96
	2002.88	101
	2002.89	126
	2002.9	139
	2002.91	127
	2002.92	180
	2002.94	239
	2002.95	236
	2002.96	243
	2002.97	256
	2002.98	261
	2002.99	228
	2003	279
	2003.01	306
	2003.02	252
	2003.03	283
	2003.04	375
	2003.05	582
	2003.06	614
	2003.07	531
	2003.08	468
	2003.09	530
	2003.1	695
	2003.11	655
	2003.12	595
	2003.13	498
	2003.14	417
	2003.15	334
	2003.16	318
	2003.17	300
	2003.18	268
	2003.19	223
	2003.2	221
	2003.21	237
	2003.22	241
	2003.23	208
	2003.24	199
	2003.25	192
	2003.26	183
	2003.27	143
	2003.28	106
	2003.29	89
	2003.3	103
	2003.31	128
	2003.32	128
	2003.33	124
	2003.34	131
	2003.35	159
	2003.36	161
	2003.37	178
	2003.38	180
	2003.39	153
	2003.4	193
	2003.41	193
	2003.42	160
	2003.44	153
	2003.45	140
	2003.46	126
	2003.47	99
	2003.48	86
	2003.49	92
	2003.5	131
	2003.51	128
	2003.52	83
	2003.53	67
	2003.54	127
	2003.55	203
	2003.56	225
	2003.57	193
	2003.58	170
	2003.59	156
	2003.6	139
	2003.61	144
	2003.62	146
	2003.63	121
	2003.64	86
	2003.65	88
	2003.66	95
	2003.67	113
	2003.68	117
	2003.69	99
	2003.7	90
	2003.71	111
	2003.72	115
	2003.73	151
	2003.74	177
	2003.75	160
	2003.76	111
	2003.77	71
	2003.78	99
	2003.79	105
	2003.8	75
	2003.81	85
	2003.82	108
	2003.83	106
	2003.84	119
	2003.85	105
	2003.86	114
	2003.87	163
	2003.88	185
	2003.89	145
	2003.9	126
	2003.91	121
	2003.92	85
	2003.94	94
	2003.95	122
	2003.96	134
	2003.97	171
	2003.98	240
	2003.99	303
	2004	329
	2004.01	380
	2004.02	350
	2004.03	365
	2004.04	432
	2004.05	475
	2004.06	453
	2004.07	424
	2004.08	411
	2004.09	457
	2004.1	470
	2004.11	465
	2004.12	477
	2004.13	463
	2004.14	461
	2004.15	412
	2004.16	382
	2004.17	374
	2004.18	337
	2004.19	314
	2004.2	238
	2004.21	215
	2004.22	215
	2004.23	189
	2004.24	195
	2004.25	204
	2004.26	195
	2004.27	208
	2004.28	245
	2004.29	200
	2004.3	145
	2004.31	72
	2004.32	63
	2004.33	97
	2004.34	124
	2004.35	142
	2004.36	141
	2004.38	161
	2004.38	155
	2004.39	179
	2004.4	203
	2004.41	179
	2004.43	161
	2004.44	145
	2004.45	170
	2004.46	146
	2004.47	106
	2004.48	123
	2004.49	146
	2004.5	126
	2004.51	100
	2004.52	106
	2004.53	150
	2004.54	127
	2004.55	92
	2004.56	99
	2004.57	114
	2004.58	109
	2004.59	151
	2004.6	151
	2004.61	142
	2004.62	91
	2004.63	58
	2004.64	65
	2004.65	84
	2004.66	120
	2004.67	180
	2004.68	155
	2004.69	114
	2004.7	89
	2004.71	79
	2004.72	84
	2004.73	86
	2004.74	105
	2004.75	118
	2004.76	141
	2004.77	115
	2004.78	82
	2004.79	97
	2004.8	193
	2004.81	252
	2004.82	193
	2004.83	163
	2004.84	126
	2004.85	103
	2004.87	76
	2004.88	83
	2004.88	111
	2004.89	154
	2004.9	207
	2004.92	268
	2004.93	241
	2004.94	194
	2004.95	179
	2004.96	193
	2004.97	251
	2004.98	361
	2004.99	458
	2005	559
	2005.01	621
	2005.02	787
	2005.03	1269
	2005.04	1865
	2005.05	2247
	2005.06	2468
	2005.07	2793
	2005.08	2825
	2005.09	2551
	2005.1	2269
	2005.11	2068
	2005.12	1864
	2005.13	1562
	2005.14	1256
	2005.15	1031
	2005.16	871
	2005.17	700
	2005.18	563
	2005.19	440
	2005.2	405
	2005.21	405
	2005.22	416
	2005.23	436
	2005.24	442
	2005.25	428
	2005.26	333
	2005.27	251
	2005.28	242
	2005.29	241
	2005.3	215
	2005.31	234
	2005.32	221
	2005.33	198
	2005.34	218
	2005.36	231
	2005.37	248
	2005.38	235
	2005.38	205
	2005.39	247
	2005.41	316
	2005.42	249
	2005.43	151
	2005.44	88
	2005.45	101
	2005.46	145
	2005.47	177
	2005.48	179
	2005.49	169
	2005.5	121
	2005.51	96
	2005.52	69
	2005.53	65
	2005.54	75
	2005.55	156
	2005.56	192
	2005.57	149
	2005.58	117
	2005.59	113
	2005.6	104
	2005.61	131
	2005.62	129
	2005.63	137
	2005.64	170
	2005.65	141
	2005.66	125
	2005.67	134
	2005.68	130
	2005.69	114
	2005.7	92
	2005.71	102
	2005.72	135
	2005.73	190
	2005.74	210
	2005.75	232
	2005.76	260
	2005.77	219
	2005.78	199
	2005.79	198
	2005.8	155
	2005.81	153
	2005.82	110
	2005.83	109
	2005.85	90
	2005.86	123
	2005.87	144
	2005.88	143
	2005.89	116
	2005.9	122
	2005.91	157
	2005.92	199
	2005.93	220
	2005.94	259
	2005.95	254
	2005.96	307
	2005.97	385
	2005.98	436
	2005.99	518
	2006	637
	2006.01	729
	2006.02	931
	2006.03	1243
	2006.04	1681
	2006.05	2194
	2006.06	2414
	2006.07	2435
	2006.08	2612
	2006.09	2677
	2006.1	2609
	2006.11	2339
	2006.12	1957
	2006.13	1699
	2006.14	1536
	2006.15	1259
	2006.16	1028
	2006.17	924
	2006.18	869
	2006.19	832
	2006.2	746
	2006.21	524
	2006.22	337
	2006.23	281
	2006.24	296
	2006.25	295
	2006.26	252
	2006.27	280
	2006.28	306
	2006.29	229
	2006.3	242
	2006.31	260
	2006.33	270
	2006.34	247
	2006.35	213
	2006.36	228
	2006.37	218
	2006.38	186
	2006.39	195
	2006.4	176
	2006.41	150
	2006.42	158
	2006.43	182
	2006.44	193
	2006.45	209
	2006.46	179
	2006.47	148
	2006.48	150
	2006.49	138
	2006.5	170
	2006.51	197
	2006.52	214
	2006.53	232
	2006.54	205
	2006.55	139
	2006.56	123
	2006.57	161
	2006.58	174
	2006.59	167
	2006.6	162
	2006.61	155
	2006.62	147
	2006.63	162
	2006.64	194
	2006.65	151
	2006.66	132
	2006.67	140
	2006.68	137
	2006.69	148
	2006.7	144
	2006.71	140
	2006.72	149
	2006.73	144
	2006.74	156
	2006.75	163
	2006.76	172
	2006.77	122
	2006.78	80
	2006.79	87
	2006.81	122
	2006.82	122
	2006.83	146
	2006.84	130
	2006.85	135
	2006.86	180
	2006.87	199
	2006.88	171
	2006.89	195
	2006.9	261
	2006.91	262
	2006.92	227
	2006.93	208
	2006.94	179
	2006.95	236
	2006.96	336
	2006.97	397
	2006.98	421
	2006.99	426
	2007	433
	2007.01	507
	2007.02	694
	2007.03	1012
	2007.04	1235
	2007.05	1423
	2007.06	1583
	2007.07	1708
	2007.08	1752
	2007.09	1724
	2007.1	1682
	2007.11	1621
	2007.12	1486
	2007.13	1145
	2007.14	874
	2007.15	826
	2007.16	719
	2007.17	527
	2007.18	451
	2007.19	458
	2007.2	402
	2007.21	319
	2007.22	254
	2007.23	215
	2007.24	213
	2007.25	225
	2007.26	260
	2007.27	211
	2007.29	153
	2007.3	160
	2007.31	217
	2007.32	273
	2007.33	239
	2007.34	223
	2007.35	214
	2007.36	183
	2007.37	175
	2007.38	232
	2007.39	224
	2007.4	198
	2007.41	212
	2007.42	172
	2007.43	167
	2007.44	156
	2007.45	151
	2007.46	128
	2007.47	131
	2007.48	137
	2007.49	199
	2007.5	229
	2007.51	192
	2007.52	141
	2007.53	94
	2007.54	98
	2007.55	160
	2007.56	173
	2007.57	161
	2007.58	200
	2007.59	209
	2007.6	194
	2007.61	180
	2007.62	144
	2007.63	136
	2007.64	142
	2007.65	130
	2007.66	115
	2007.67	112
	2007.68	127
	2007.69	111
	2007.7	105
	2007.71	109
	2007.72	103
	2007.73	95
	2007.74	76
	2007.76	57
	2007.77	66
	2007.78	129
	2007.79	130
	2007.8	139
	2007.81	142
	2007.82	117
	2007.83	123
	2007.84	99
	2007.85	77
	2007.86	94
	2007.87	120
	2007.88	124
	2007.89	126
	2007.9	112
	2007.91	111
	2007.92	116
	2007.93	143
	2007.94	150
	2007.95	148
	2007.96	182
	2007.97	183
	2007.98	214
	2007.99	241
	2008	254
	2008.01	319
	2008.02	436
	2008.03	545
	2008.04	594
	2008.05	608
	2008.06	694
	2008.07	787
	2008.08	875
	2008.09	926
	2008.1	1054
	2008.11	1117
	2008.12	977
	2008.13	781
	2008.14	638
	2008.15	598
	2008.16	555
	2008.17	404
	2008.18	277
	2008.19	242
	2008.2	228
	2008.21	220
	2008.22	198
	2008.23	181
	2008.24	139
	2008.26	149
	2008.27	138
	2008.28	169
	2008.29	164
	2008.3	191
	2008.31	198
	2008.32	209
	2008.33	150
	2008.34	147
	2008.35	163
	2008.36	198
	2008.37	230
	2008.38	197
	2008.39	164
	2008.4	198
	2008.41	212
	2008.42	173
	2008.43	131
	2008.44	120
	2008.45	173
	2008.46	203
	2008.47	201
	2008.48	128
	2008.49	74
	2008.5	83
	2008.51	81
	2008.52	73
	2008.53	91
	2008.54	116
	2008.55	117
	2008.56	122
	2008.57	170
	2008.58	183
	2008.59	162
	2008.6	160
	2008.61	113
	2008.62	98
	2008.63	100
	2008.64	88
	2008.65	100
	2008.66	101
	2008.67	110
	2008.68	135
	2008.69	162
	2008.7	186
	2008.71	192
	2008.72	174
	2008.73	152
	2008.75	168
	2008.76	160
	2008.77	103
	2008.78	126
	2008.79	148
	2008.8	120
	2008.81	106
	2008.82	89
	2008.83	84
	2008.84	97
	2008.85	113
	2008.86	153
	2008.87	166
	2008.88	144
	2008.89	158
	2008.9	140
	2008.91	118
	2008.92	138
	2008.93	159
	2008.94	183
	2008.95	174
	2008.96	179
	2008.97	132
	2008.98	74
	2008.99	72
	2009	166
	2009.01	254
	2009.02	328
	2009.03	399
	2009.04	486
	2009.05	481
	2009.06	522
	2009.07	639
	2009.08	596
	2009.09	577
	2009.1	568
	2009.11	627
	2009.12	521
	2009.13	407
	2009.14	326
	2009.15	276
	2009.16	205
	2009.17	139
	2009.18	124
	2009.19	111
	2009.2	108
	2009.22	144
	2009.23	163
	2009.24	187
	2009.25	206
	2009.26	235
	2009.27	213
	2009.28	138
	2009.29	141
	2009.3	159
	2009.31	197
	2009.32	176
	2009.33	154
	2009.34	102
	2009.35	56
	2009.36	47
	2009.37	111
	2009.38	186
	2009.39	177
	2009.4	158
	2009.41	121
	2009.42	102
	2009.43	147
	2009.44	173
	2009.45	150
	2009.46	149
	2009.47	132
	2009.48	169
	2009.49	131
	2009.5	120
	2009.51	89
	2009.52	100
	2009.53	92
	2009.54	84
	2009.55	61
	2009.56	94
	2009.57	117
	2009.58	93
	2009.59	114
	2009.6	123
	2009.61	105
	2009.62	126
	2009.63	153
	2009.64	125
	2009.65	101
	2009.66	118
	2009.68	139
	2009.69	146
	2009.7	139
	2009.71	134
	2009.72	220
	2009.73	249
	2009.74	209
	2009.75	133
	2009.76	87
	2009.77	84
	2009.78	86
	2009.79	91
	2009.8	107
	2009.81	94
	2009.82	99
	2009.83	140
	2009.84	150
	2009.85	179
	2009.86	181
	2009.87	176
	2009.88	166
	2009.89	139
	2009.9	111
	2009.91	104
	2009.92	115
	2009.93	121
	2009.94	148
	2009.95	151
	2009.96	137
	2009.97	141
	2009.98	176
	2009.99	283
	2010	313
	2010.01	323
	2010.02	313
	2010.03	330
	2010.04	280
	2010.05	295
	2010.06	364
	2010.07	362
	2010.08	360
	2010.1	310
	2010.11	248
	2010.12	306
	2010.12	397
	2010.14	438
	2010.15	378
	2010.16	231
	2010.17	144
	2010.18	120
	2010.19	115
	2010.2	128
	2010.21	212
	2010.22	222
	2010.23	163
	2010.24	139
	2010.25	181
	2010.26	140
	2010.27	108
	2010.28	130
	2010.29	162
	2010.3	168
	2010.31	142
	2010.32	130
	2010.33	164
	2010.34	173
	2010.35	147
	2010.36	159
	2010.37	194
	2010.38	185
	2010.39	114
	2010.4	84
	2010.41	115
	2010.42	107
	2010.43	87
	2010.44	120
	2010.45	142
	2010.46	104
	2010.47	72
	2010.48	62
	2010.49	103
	2010.5	134
	2010.51	131
	2010.52	138
	2010.53	162
	2010.54	168
	2010.56	198
	2010.57	170
	2010.58	117
	2010.59	89
	2010.6	70
	2010.61	61
	2010.62	108
	2010.63	156
	2010.64	227
	2010.65	215
	2010.66	176
	2010.67	137
	2010.68	106
	2010.69	127
	2010.7	94
	2010.71	69
	2010.72	93
	2010.73	113
	2010.74	121
	2010.75	79
	2010.76	91
	2010.77	109
	2010.78	117
	2010.79	134
	2010.8	114
	2010.81	96
	2010.82	60
	2010.83	86
	2010.84	100
	2010.85	81
	2010.86	75
	2010.87	135
	2010.88	193
	2010.89	180
	2010.9	179
	2010.91	150
	2010.92	84
	2010.93	91
	2010.94	141
	2010.95	175
	2010.96	218
	2010.97	219
	2010.98	191
	2010.99	169
	2011.01	139
	2011.02	136
	2011.03	170
	2011.04	165
	2011.05	153
	2011.06	218
	2011.07	254
	2011.08	295
	2011.09	262
	2011.1	194
	2011.11	223
	2011.12	339
	2011.13	326
	2011.14	213
	2011.15	153
	2011.16	182
	2011.17	221
	2011.18	226
	2011.19	246
	2011.2	193
	2011.21	157
	2011.22	190
	2011.23	196
	2011.24	173
	2011.25	165
	2011.26	172
	2011.27	121
	2011.28	89
	2011.29	130
	2011.3	208
	2011.31	200
	2011.32	127
	2011.33	90
	2011.34	137
	2011.35	135
	2011.36	134
	2011.37	143
	2011.38	141
	2011.39	112
	2011.4	75
	2011.41	75
	2011.42	114
	2011.43	126
	2011.44	136
	2011.45	158
	2011.46	136
	2011.47	125
	2011.48	161
	2011.49	170
	2011.51	118
	2011.52	112
	2011.53	114
	2011.54	51
	2011.55	42
	2011.56	50
	2011.57	68
	2011.58	66
	2011.59	112
	2011.6	128
	2011.61	138
	2011.62	92
	2011.63	91
	2011.64	129
	2011.65	127
	2011.66	154
	2011.67	181
	2011.68	132
	2011.69	71
	2011.7	51
	2011.71	48
	2011.72	45
	2011.73	76
	2011.74	136
	2011.75	121
	2011.76	97
	2011.77	113
	2011.78	110
	2011.79	91
	2011.8	73
	2011.81	51
	2011.82	35
	2011.83	28
	2011.84	67
	2011.85	155
	2011.86	199
	2011.87	182
	2011.88	149
	2011.89	122
	2011.9	141
	2011.91	146
	2011.92	138
	2011.93	147
	2011.94	145
	2011.95	147
	2011.97	146
	2011.98	135
	2011.99	173
	2012	182
	2012.01	223
	2012.02	201
	2012.03	241
	2012.04	292
	2012.05	284
	2012.06	330
	2012.07	382
	2012.08	373
	2012.09	443
	2012.1	487
	2012.11	465
	2012.12	370
	2012.13	262
	2012.14	228
	2012.15	221
	2012.16	250
	2012.17	280
	2012.18	256
	2012.19	196
	2012.2	131
	2012.21	135
	2012.22	141
	2012.23	149
	2012.24	185
	2012.25	203
	2012.26	195
	2012.27	176
	2012.28	176
	2012.29	206
	2012.3	221
	2012.31	199
	2012.32	193
	2012.33	197
	2012.34	128
	2012.35	57
	2012.37	51
	2012.38	107
	2012.38	143
	2012.39	176
	2012.4	146
	2012.42	135
	2012.43	119
	2012.44	100
	2012.45	94
	2012.46	72
	2012.47	67
	2012.48	85
	2012.49	105
	2012.5	126
	2012.51	161
	2012.52	147
	2012.53	140
	2012.54	171
	2012.55	159
	2012.56	119
	2012.57	127
	2012.58	139
	2012.59	114
	2012.6	78
	2012.61	56
	2012.62	84
	2012.63	136
	2012.64	156
	2012.65	157
	2012.66	176
	2012.67	156
	2012.68	123
	2012.69	127
	2012.7	131
	2012.71	132
	2012.72	104
	2012.73	130
	2012.74	128
	2012.75	124
	2012.76	124
	2012.77	99
	2012.78	86
	2012.79	119
	2012.8	112
	2012.82	85
	2012.83	97
	2012.84	93
	2012.85	93
	2012.86	91
	2012.87	63
	2012.88	53
	2012.89	102
	2012.9	134
	2012.91	167
	2012.92	162
	2012.93	120
	2012.94	98
	2012.95	134
	2012.96	195
	2012.97	203
	2012.98	239
	2012.99	239
	2013	226
	2013.01	270
	2013.02	291
	2013.03	285
	2013.04	360
	2013.05	376
	2013.06	307
	2013.07	305
	2013.08	329
	2013.09	350
	2013.1	397
	2013.11	382
	2013.12	311
	2013.13	257
	2013.14	240
	2013.15	232
	2013.16	245
	2013.17	238
	2013.18	206
	2013.19	161
	2013.2	159
	2013.21	191
	2013.22	186
	2013.23	129
	2013.24	112
	2013.25	129
	2013.27	117
	2013.28	93
	2013.29	104
	2013.3	150
	2013.31	154
	2013.32	157
	2013.33	164
	2013.34	174
	2013.35	159
	2013.36	133
	2013.37	143
	2013.38	135
	2013.39	150
	2013.4	130
	2013.41	104
	2013.42	94
	2013.43	91
	2013.44	124
	2013.45	110
	2013.46	104
	2013.47	90
	2013.48	74
	2013.49	87
	2013.5	126
	2013.51	138
	2013.52	113
	2013.53	93
	2013.54	71
	2013.55	78
	2013.56	108
	2013.57	170
	2013.58	159
	2013.59	159
	2013.6	157
	2013.61	123
	2013.62	125
	2013.63	108
	2013.64	59
	2013.65	59
	2013.66	100
	2013.67	117
	2013.68	108
	2013.69	142
	2013.7	188
	2013.71	147
	2013.72	91
	2013.73	56
	2013.75	60
	2013.76	81
	2013.77	69
	2013.78	100
	2013.79	80
	2013.8	71
	2013.81	86
	2013.82	80
	2013.83	70
	2013.84	100
	2013.85	125
	2013.86	112
	2013.87	96
	2013.88	120
	2013.89	118
	2013.9	103
	2013.91	117
	2013.92	169
	2013.93	205
	2013.94	184
	2013.95	135
	2013.96	106
	2013.97	81
	2013.98	74
	2013.99	118
	2014	205
	2014.01	225
	2014.02	268
	2014.03	310
	2014.04	306
	2014.05	328
	2014.06	320
	2014.07	318
	2014.08	361
	2014.09	401
	2014.1	417
	2014.11	418
	2014.12	402
	2014.13	398
	2014.14	328
	2014.15	237
	2014.16	252
	2014.17	223
	2014.18	192
	2014.2	169
	2014.21	189
	2014.22	169
	2014.23	137
	2014.24	128
	2014.25	115
	2014.26	119
	2014.27	87
	2014.28	60
	2014.29	77
	2014.3	99
	2014.31	165
	2014.32	189
	2014.33	173
	2014.34	137
	2014.35	109
	2014.36	114
	2014.37	142
	2014.38	113
	2014.39	115
	2014.4	139
	2014.41	156
	2014.42	152
	2014.43	189
	2014.44	190
	2014.45	140
	2014.46	144
	2014.47	129
	2014.48	107
	2014.49	109
	2014.5	135
	2014.51	126
	2014.52	124
	2014.53	118
	2014.54	139
	2014.55	116
	2014.56	102
	2014.57	135
	2014.59	137
	2014.6	123
	2014.61	117
	2014.62	86
	2014.62	88
	2014.64	83
	2014.65	91
	2014.66	95
	2014.67	128
	2014.68	117
	2014.69	91
	2014.7	78
	2014.71	130
	2014.72	135
	2014.73	94
	2014.74	97
	2014.75	127
	2014.76	155
	2014.77	213
	2014.78	198
	2014.79	122
	2014.8	83
	2014.81	59
	2014.82	112
	2014.83	138
	2014.84	113
	2014.85	117
	2014.86	120
	2014.87	113
	2014.88	88
	2014.89	111
	2014.9	116
	2014.91	136
	2014.92	160
	2014.93	145
	2014.94	91
	2014.95	80
	2014.96	158
	2014.97	205
	2014.98	203
	2014.99	217
	2015	281
	2015.01	303
	2015.03	223
	2015.04	199
	2015.05	293
	2015.06	333
	2015.07	310
	2015.08	319
	2015.09	354
	2015.1	343
	2015.11	348
	2015.12	377
	2015.13	322
	2015.14	253
	2015.15	219
	2015.16	239
	2015.17	262
	2015.18	211
	2015.19	197
	2015.2	190
	2015.21	176
	2015.22	151
	2015.23	111
	2015.24	120
	2015.25	119
	2015.26	114
	2015.27	80
	2015.28	130
	2015.29	156
	2015.3	140
	2015.31	159
	2015.32	177
	2015.33	180
	2015.34	166
	2015.35	187
	2015.36	181
	2015.37	142
	2015.38	118
	2015.39	102
	2015.4	115
	2015.41	129
	2015.42	144
	2015.43	138
	2015.44	117
	2015.45	144
	2015.46	187
	2015.47	153
	2015.48	93
	2015.49	72
	2015.51	80
	2015.52	72
	2015.53	60
	2015.54	98
	2015.55	122
	2015.56	114
	2015.57	88
	2015.58	98
	2015.59	99
	2015.6	64
	2015.61	66
	2015.62	93
	2015.63	115
	2015.64	109
	2015.65	117
	2015.66	106
	2015.67	77
	2015.68	84
	2015.69	75
	2015.7	58
	2015.71	95
	2015.72	123
	2015.73	91
	2015.74	63
	2015.75	75
	2015.76	97
	2015.77	92
	2015.78	67
	2015.79	56
	2015.8	60
	2015.81	65
	2015.82	37
	2015.83	33
	2015.84	80
	2015.85	103
	2015.86	93
	2015.87	136
	2015.88	150
	2015.89	121
	2015.9	136
	2015.91	121
	2015.92	97
	2015.94	97
	2015.95	94
	2015.96	122
	2015.97	184
	2015.98	202
	2015.99	183
	2016	170
	2016.01	171
	2016.02	227
	2016.03	290
	2016.04	349
	2016.05	325
	2016.06	292
	2016.07	310
	2016.08	312
	2016.09	324
	2016.1	304
	2016.11	298
	2016.12	290
	2016.13	310
	2016.14	286
	2016.15	308
	2016.16	303
	2016.17	224
	2016.18	183
	2016.19	175
	2016.2	164
	2016.21	190
	2016.22	185
	2016.23	179
	2016.24	196
	2016.25	193
	2016.26	164
	2016.27	143
	2016.28	118
	2016.29	110
	2016.3	102
	2016.31	104
	2016.33	98
	2016.34	85
	2016.35	95
	2016.36	102
	2016.37	116
	2016.38	109
	2016.39	136
	2016.4	132
	2016.41	116
	2016.42	153
	2016.43	206
	2016.44	165
	2016.45	105
	2016.46	127
	2016.47	155
	2016.48	136
	2016.49	123
	2016.5	134
	2016.51	130
	2016.52	151
	2016.53	158
	2016.54	139
	2016.55	100
	2016.56	90
	2016.57	107
	2016.58	117
	2016.59	139
	2016.6	133
	2016.61	148
	2016.62	146
	2016.63	136
	2016.64	131
	2016.65	154
	2016.66	139
	2016.67	122
	2016.68	93
	2016.69	88
	2016.7	84
	2016.71	59
	2016.72	54
	2016.73	83
	2016.74	120
	2016.76	101
	2016.77	86
	2016.78	87
	2016.79	109
	2016.8	172
	2016.81	189
	2016.82	177
	2016.83	131
	2016.84	107
	2016.85	143
	2016.86	118
	2016.87	106
	2016.88	92
	2016.89	87
	2016.9	105
	2016.91	83
	2016.92	134
	2016.93	122
	2016.94	133
	2016.95	118
	2016.96	141
	2016.97	176
	2016.98	155
	2016.99	135
	2017	159
	2017.01	206
	2017.02	219
	2017.03	228
	2017.04	208
	2017.05	230
	2017.06	248
	2017.07	243
	2017.08	212
	2017.09	206
	2017.1	169
	2017.11	187
	2017.12	264
	2017.13	305
	2017.14	304
	2017.15	248
	2017.16	224
	2017.17	222
	2017.18	218
	2017.19	152
	2017.2	119
	2017.21	127
	2017.23	167
	2017.24	194
	2017.25	175
	2017.26	116
	2017.27	150
	2017.28	197
	2017.29	167
	2017.3	110
	2017.31	97
	2017.32	93
	2017.33	86
	2017.34	65
	2017.35	77
	2017.36	78
	2017.37	94
	2017.38	122
	2017.39	108
	2017.4	86
	2017.41	58
	2017.42	50
	2017.43	99
	2017.44	151
	2017.45	139
	2017.46	84
	2017.47	67
	2017.48	105
	2017.49	127
	2017.5	94
	2017.51	71
	2017.52	77
	2017.53	98
	2017.54	145
	2017.55	135
	2017.56	99
	2017.57	101
	2017.58	128
	2017.59	137
	2017.6	136
	2017.62	126
	2017.62	118
	2017.63	101
	2017.64	80
	2017.66	85
	2017.67	144
	2017.68	158
	2017.69	134
	2017.7	107
	2017.71	92
	2017.72	93
	2017.73	145
	2017.74	130
	2017.75	112
	2017.76	83
	2017.77	106
	2017.78	151
	2017.79	136
	2017.8	104
	2017.81	108
	2017.82	95
	2017.83	102
	2017.84	120
	2017.85	142
	2017.86	141
	2017.87	160
	2017.88	164
	2017.89	184
	2017.9	180
	2017.91	143
	2017.92	119
	2017.93	144
	2017.94	140
	2017.95	130
	2017.96	128
	2017.97	125
	2017.98	126
	2017.99	140
	2018	218
	2018.01	260
	2018.02	257
	2018.04	188
	2018.05	156
	2018.06	160
	2018.07	207
	2018.08	281
	2018.09	288
	2018.1	273
	2018.11	271
	2018.12	236
	2018.13	235
	2018.14	213
	2018.15	150
	2018.16	110
	2018.17	139
	2018.18	156
	2018.19	143
	2018.2	110
	2018.21	138
	2018.22	146
	2018.23	157
	2018.24	182
	2018.25	174
	2018.26	163
	2018.27	153
	2018.28	129
	2018.29	101
	2018.3	72
	2018.31	78
	2018.32	129
	2018.33	137
	2018.34	105
	2018.35	99
	2018.36	103
	2018.37	113
	2018.38	122
	2018.39	82
	2018.4	82
	2018.41	88
	2018.42	113
	2018.43	154
	2018.44	185
	2018.45	167
	2018.46	108
	2018.47	93
	2018.48	123
	2018.5	138
	2018.51	153
	2018.52	151
	2018.53	141
	2018.54	92
	2018.55	40
	2018.56	58
	2018.57	96
	2018.58	94
	2018.59	93
	2018.6	119
	2018.61	138
	2018.62	161
	2018.63	151
	2018.64	158
	2018.65	144
	2018.66	142
	2018.67	138
	2018.68	150
	2018.69	133
	2018.7	100
	2018.71	78
	2018.72	74
	2018.73	95
	2018.74	106
	2018.75	144
	2018.76	139
	2018.77	100
	2018.78	103
	2018.79	140
	2018.8	142
	2018.81	128
	2018.82	107
	2018.83	112
	2018.84	124
	2018.85	127
	2018.86	150
	2018.88	168
	2018.88	146
	2018.89	135
	2018.9	139
	2018.92	140
	2018.93	132
	2018.94	140
	2018.95	130
	2018.96	156
	2018.97	165
	2018.98	136
	2018.99	135
	2019	168
	2019.01	137
	2019.02	161
	2019.03	206
	2019.04	187
	2019.05	163
	2019.06	173
	2019.07	177
	2019.08	166
	2019.09	149
	2019.1	208
	2019.11	283
	2019.12	283
	2019.13	285
	2019.14	284
	2019.15	283
	2019.16	244
	2019.17	229
	2019.18	188
	2019.19	196
	2019.2	204
	2019.21	196
	2019.22	135
	2019.23	92
	2019.24	96
	2019.25	134
	2019.26	135
	2019.27	144
	2019.28	151
	2019.3	125
	2019.31	89
	2019.32	115
	2019.33	156
	2019.34	163
	2019.35	163
	2019.36	144
	2019.37	132
	2019.38	101
	2019.39	136
	2019.4	152
	2019.41	149
	2019.42	123
	2019.43	122
	2019.44	137
	2019.45	87
	2019.46	70
	2019.47	66
	2019.48	81
	2019.49	103
	2019.5	132
	2019.51	162
	2019.52	163
	2019.53	156
	2019.54	182
	2019.55	138
	2019.56	98
	2019.57	128
	2019.58	144
	2019.59	114
	2019.6	105
	2019.61	105
	2019.62	133
	2019.63	182
	2019.64	168
	2019.65	147
	2019.66	143
	2019.67	131
	2019.68	104
	2019.69	103
	2019.7	144
	2019.71	191
	2019.72	166
	2019.73	152
	2019.74	157
	2019.76	148
	2019.77	143
	2019.78	181
	2019.79	157
	2019.8	97
	2019.81	88
	2019.82	114
	2019.83	114
	2019.84	133
	2019.85	122
	2019.86	98
	2019.87	107
	2019.88	121
	2019.89	107
	2019.9	140
	2019.91	125
	2019.92	90
	2019.93	77
	2019.94	86
	2019.95	149
	2019.96	159
	2019.97	125
	2019.98	115
	2019.99	179
	2020	180
	2020.01	160
	2020.02	193
	2020.03	194
	2020.04	218
	2020.05	261
	2020.06	241
	2020.07	235
	2020.08	262
	2020.09	278
	2020.1	282
	2020.11	251
	2020.12	208
	2020.13	238
	2020.14	215
	2020.15	214
	2020.17	264
	2020.18	223
	2020.19	171
	2020.2	164
	2020.21	162
	2020.22	165
	2020.23	139
	2020.24	110
	2020.25	112
	2020.26	149
	2020.27	136
	2020.28	137
	2020.29	153
	2020.3	149
	2020.31	110
	2020.32	83
	2020.33	74
	2020.34	111
	2020.35	147
	2020.36	176
	2020.37	176
	2020.38	145
	2020.39	132
	2020.4	127
	2020.41	129
	2020.42	108
	2020.43	116
	2020.44	140
	2020.45	143
	2020.46	147
	2020.47	121
	2020.48	106
	2020.49	123
	2020.5	133
	2020.51	144
	2020.52	126
	2020.53	81
	2020.55	65
	2020.56	77
	2020.57	104
	2020.58	123
	2020.59	182
	2020.6	191
	2020.61	126
	2020.62	83
	2020.63	106
	2020.64	133
	2020.65	150
	2020.66	170
	2020.67	218
	2020.68	150
	2020.69	131
	2020.7	133
	2020.71	125
	2020.72	104
	2020.73	92
	2020.74	79
	2020.75	115
	2020.76	121
	2020.77	98
	2020.78	73
	2020.79	66
	2020.8	126
	2020.81	157
	2020.82	145
	2020.83	82
	2020.84	65
	2020.85	73
	2020.86	69
	2020.87	106
	2020.88	80
	2020.89	66
	2020.9	95
	2020.91	127
	2020.92	141
	2020.93	117
	2020.94	178
	2020.95	188
	2020.96	205
	2020.97	245
	2020.98	304
	2021	344
	2021.01	322
	2021.02	365
	2021.03	380
	2021.04	482
	2021.05	648
	2021.06	682
	2021.07	669
[truncated: 225,729+ more rows]

## Sheet: Fig. 3b
Fig. 3b	Source data of the remaining rate of R7 and L7 in mouse serum.
		L7		R7
	Time (h)	Mean	SD	Mean	SD
	0	100	0	100	0
	0.5	74.4581	4.7899	101.315	2.47822
	1	62.6715	3.10581	81.6019	2.85794
	2	25.2685	0.94657	29.7807	1.31532
	4	6.00624	0.518584	21.2135	0.52809
	8	0.829425	0.091551	21.7069	1.18596

## Sheet: Fig. 3c
Fig. 3c	Source data of the antibacterial activity of R7 and L7 against MDR E. coli in mouse serum detected by an inhibition assay.
		L7		R7
	Time (h)	Mean	SD	Mean	SD
	0	1.2	0.1	1.32667	0.0305505
	0.5	1.21	0.0264575	1.32333	0.0251661
	1	1.14667	0.130512	1.33333	0.0351188
	2	1.13	0.0608276	1.33667	0.0321455
	4	0.75	0.05	1.30333	0.0503322
	8	0	0	1.34667	0.0493288

## Sheet: Fig. 3d
Fig. 3d	Source data of the MALDI-TOF MS of R7 after incubation in mouse serum for 2 h
m/z	Itens. (a.u)
2100	47
2100.01	27
2100.02	38
2100.03	54
2100.05	67
2100.05	53
2100.07	47
2100.08	73
2100.09	114
2100.1	115
2100.11	83
2100.12	41
2100.13	45
2100.14	26
2100.15	34
2100.16	69
2100.17	99
2100.18	73
2100.19	62
2100.2	49
2100.21	35
2100.22	36
2100.23	55
2100.24	64
2100.25	56
2100.26	33
2100.28	19
2100.28	22
2100.3	48
2100.31	61
2100.32	62
2100.33	74
2100.34	72
2100.35	73
2100.36	78
2100.37	46
2100.38	28
2100.39	33
2100.4	55
2100.41	36
2100.42	29
2100.43	25
2100.44	24
2100.45	36
2100.46	51
2100.47	54
2100.48	66
2100.49	54
2100.51	34
2100.51	32
2100.53	42
2100.54	51
2100.55	47
2100.56	37
2100.57	34
2100.58	41
2100.59	39
2100.6	39
2100.61	29
2100.62	15
2100.63	14
2100.64	34
2100.65	34
2100.66	25
2100.67	29
2100.68	50
2100.69	62
2100.7	60
2100.71	66
2100.72	30
2100.74	21
2100.74	33
2100.76	42
2100.77	35
2100.78	20
2100.79	31
2100.8	59
2100.81	90
2100.82	70
2100.83	31
2100.84	35
2100.85	38
2100.86	32
2100.87	45
2100.88	34
2100.89	33
2100.9	16
2100.91	30
2100.92	27
2100.93	36
2100.94	59
2100.95	41
2100.96	51
2100.97	34
2100.99	33
2101	44
2101.01	32
2101.02	71
2101.03	61
2101.04	60
2101.05	56
2101.06	75
2101.07	90
2101.08	87
2101.09	93
2101.1	97
2101.11	97
2101.12	67
2101.13	38
2101.14	34
2101.15	30
2101.16	29
2101.17	57
2101.18	75
2101.19	77
2101.2	44
2101.22	42
2101.23	56
2101.24	57
2101.25	26
2101.26	25
2101.27	47
2101.28	46
2101.29	26
2101.3	18
2101.31	47
2101.32	63
2101.33	61
2101.34	49
2101.35	49
2101.36	59
2101.37	78
2101.38	61
2101.39	50
2101.4	49
2101.41	29
2101.42	48
2101.43	56
2101.45	31
2101.46	22
2101.47	17
2101.48	21
2101.49	26
2101.5	29
2101.51	39
2101.52	42
2101.53	39
2101.54	27
2101.55	44
2101.56	65
2101.57	64
2101.58	67
2101.59	46
2101.6	26
2101.61	20
2101.62	20
2101.63	13
2101.64	15
2101.65	25
2101.66	30
2101.68	22
2101.69	24
2101.7	35
2101.71	40
2101.72	44
2101.73	39
2101.74	38
2101.75	50
2101.76	41
2101.77	25
2101.78	28
2101.79	33
2101.8	19
2101.81	27
2101.82	21
2101.83	30
2101.84	42
2101.85	48
2101.86	44
2101.87	35
2101.88	21
2101.89	25
2101.91	24
2101.92	42
2101.93	53
2101.94	55
2101.95	43
2101.96	24
2101.97	20
2101.98	27
2101.99	43
2102	60
2102.01	78
2102.02	46
2102.03	31
2102.04	46
2102.05	75
2102.06	99
2102.07	96
2102.08	106
2102.09	102
2102.1	89
2102.11	60
2102.12	47
2102.14	73
2102.14	79
2102.16	81
2102.17	60
2102.18	58
2102.19	52
2102.2	52
2102.21	38
2102.22	43
2102.23	37
2102.24	69
2102.25	81
2102.26	54
2102.27	43
2102.28	37
2102.29	52
2102.3	49
2102.31	45
2102.32	54
2102.33	46
2102.34	47
2102.36	28
2102.36	41
2102.38	41
2102.39	35
2102.4	53
2102.41	47
2102.42	47
2102.43	32
2102.44	18
2102.45	42
2102.46	62
2102.47	52
2102.48	32
2102.49	11
2102.5	19
2102.51	29
2102.52	28
2102.53	61
2102.54	78
2102.55	41
2102.56	18
2102.57	13
2102.59	30
2102.59	54
2102.61	49
2102.62	29
2102.63	21
2102.64	30
2102.65	40
2102.66	28
2102.67	19
2102.68	29
2102.69	43
2102.7	41
2102.71	54
2102.72	35
2102.73	24
2102.74	21
2102.75	47
2102.76	39
2102.77	39
2102.78	31
2102.79	47
2102.8	52
2102.82	27
2102.82	28
2102.84	61
2102.85	50
2102.86	29
2102.87	41
2102.88	47
2102.89	31
2102.9	34
2102.91	36
2102.92	45
2102.93	54
2102.94	58
2102.95	88
2102.96	90
2102.97	62
2102.98	50
2102.99	71
2103	105
2103.01	110
2103.02	116
2103.03	105
2103.05	103
2103.05	59
2103.07	29
2103.08	46
2103.09	69
2103.1	88
2103.11	126
2103.12	118
2103.13	65
2103.14	46
2103.15	27
2103.16	35
2103.17	63
2103.18	88
2103.19	73
2103.2	57
2103.21	63
2103.22	71
2103.23	44
2103.24	33
2103.25	29
2103.26	44
2103.28	66
2103.28	72
2103.3	48
2103.31	22
2103.32	12
2103.33	38
2103.34	67
2103.35	48
2103.36	62
2103.37	61
2103.38	65
2103.39	50
2103.4	39
2103.41	33
2103.42	25
2103.43	46
2103.44	45
2103.45	21
2103.46	33
2103.47	64
2103.48	56
2103.49	27
2103.51	28
2103.51	38
2103.53	24
2103.54	33
2103.55	39
2103.56	41
2103.57	26
2103.58	20
2103.59	18
2103.6	43
2103.61	47
2103.62	72
2103.63	67
2103.64	39
2103.65	36
2103.66	38
2103.67	46
2103.68	38
2103.69	40
2103.7	31
2103.71	46
2103.72	61
2103.74	35
2103.74	27
2103.76	30
2103.77	57
2103.78	86
2103.79	63
2103.8	48
2103.81	49
2103.82	68
2103.83	89
2103.84	70
2103.85	40
2103.86	40
2103.87	39
2103.88	35
2103.89	32
2103.9	29
2103.91	17
2103.92	27
2103.93	34
2103.94	27
2103.95	51
2103.97	82
2103.97	89
2103.99	89
2104	79
2104.01	50
2104.02	46
2104.03	80
2104.04	77
2104.05	41
2104.06	37
2104.07	39
2104.08	38
2104.09	49
2104.1	64
2104.11	66
2104.12	71
2104.13	85
2104.14	88
2104.15	54
2104.16	60
2104.17	84
2104.18	93
2104.2	98
2104.2	77
2104.22	62
2104.23	48
2104.24	39
2104.25	27
2104.26	34
2104.27	49
2104.28	69
2104.29	74
2104.3	69
2104.31	63
2104.32	60
2104.33	60
2104.34	73
2104.35	60
2104.36	39
2104.37	60
2104.38	88
2104.39	66
2104.4	67
2104.41	58
2104.43	40
2104.43	36
2104.45	41
2104.46	33
2104.47	26
2104.48	48
2104.49	86
2104.5	75
2104.51	77
2104.52	75
2104.53	78
2104.54	47
2104.55	38
2104.56	40
2104.57	35
2104.58	39
2104.59	60
2104.6	57
2104.61	39
2104.62	55
2104.63	44
2104.64	19
2104.66	25
2104.66	23
2104.68	36
2104.69	62
2104.7	75
2104.71	51
2104.72	30
2104.73	12
2104.74	21
2104.75	28
2104.76	42
2104.77	45
2104.78	50
2104.79	39
2104.8	26
2104.81	34
2104.82	51
2104.83	54
2104.84	59
2104.85	49
2104.86	29
2104.88	37
2104.89	29
2104.89	26
2104.91	24
2104.92	19
2104.93	43
2104.94	49
2104.95	46
2104.96	52
2104.97	61
2104.98	58
2104.99	71
2105	75
2105.01	69
2105.02	82
2105.03	96
2105.04	79
2105.05	79
2105.06	84
2105.07	63
2105.08	57
2105.09	57
2105.11	51
2105.11	35
2105.13	54
2105.14	40
2105.15	22
2105.16	26
2105.17	60
2105.18	61
2105.19	61
2105.2	56
2105.21	53
2105.22	31
2105.23	29
2105.24	41
2105.25	39
2105.26	40
2105.27	41
2105.28	49
2105.29	55
2105.3	57
2105.31	65
2105.32	49
2105.34	40
2105.34	55
2105.36	63
2105.37	57
2105.38	47
2105.39	40
2105.4	39
2105.41	63
2105.42	59
2105.43	28
2105.44	31
2105.45	35
2105.46	39
2105.47	50
2105.48	41
2105.49	35
2105.5	36
2105.51	66
2105.52	66
2105.53	47
2105.54	47
2105.55	63
2105.57	58
2105.57	53
2105.59	41
2105.6	50
2105.61	42
2105.62	36
2105.63	44
2105.64	26
2105.65	28
2105.66	41
2105.67	34
2105.68	28
2105.69	26
2105.7	29
2105.71	49
2105.72	63
2105.73	51
2105.74	29
2105.75	21
2105.76	40
2105.77	51
2105.78	67
2105.8	49
2105.81	20
2105.82	12
2105.83	11
2105.84	16
2105.85	23
2105.86	32
2105.87	38
2105.88	39
2105.89	25
2105.9	27
2105.91	36
2105.92	48
2105.93	54
2105.94	45
2105.95	47
2105.96	54
2105.97	52
2105.98	36
2105.99	38
2106	36
2106.01	49
2106.03	90
2106.04	120
2106.05	75
2106.06	57
2106.07	53
2106.08	50
2106.09	39
2106.1	38
2106.11	68
2106.12	69
2106.13	87
2106.14	129
2106.15	115
2106.16	76
2106.17	55
2106.18	69
2106.19	54
2106.2	51
2106.21	37
2106.22	47
2106.24	65
2106.24	64
2106.26	57
2106.27	89
2106.28	59
2106.29	43
2106.3	26
2106.31	25
2106.32	47
2106.33	71
2106.34	43
2106.35	21
2106.36	24
2106.37	50
2106.38	39
2106.39	34
2106.4	42
2106.41	64
2106.42	70
2106.43	62
2106.44	41
2106.45	35
2106.47	27
2106.47	38
2106.49	37
2106.5	43
2106.51	70
2106.52	63
2106.53	66
2106.54	33
2106.55	10
2106.56	21
2106.57	32
2106.58	32
2106.59	35
2106.6	53
2106.61	47
2106.62	36
2106.63	27
2106.64	21
2106.65	28
2106.66	37
2106.67	28
2106.68	14
2106.7	2
2106.7	27
2106.72	40
2106.73	45
2106.74	42
2106.75	28
2106.76	26
2106.77	18
2106.78	12
2106.79	15
2106.8	11
2106.81	22
2106.82	34
2106.83	28
2106.84	24
2106.85	43
2106.86	45
2106.87	39
2106.88	53
2106.89	41
2106.9	35
2106.91	25
2106.93	22
2106.94	18
2106.95	32
2106.96	46
2106.97	36
2106.98	32
2106.99	35
2107	45
2107.01	45
2107.02	48
2107.03	55
2107.04	82
2107.05	93
2107.06	88
2107.07	78
2107.08	47
2107.09	53
2107.1	82
2107.11	82
2107.12	102
2107.13	79
2107.14	52
2107.16	42
2107.17	69
2107.18	98
2107.19	86
2107.2	86
2107.21	87
2107.22	77
2107.23	106
2107.24	75
2107.25	50
2107.26	44
2107.27	45
2107.28	40
2107.29	39
2107.3	39
2107.31	68
2107.32	94
2107.33	99
2107.34	96
2107.35	91
2107.36	91
2107.38	65
2107.39	39
2107.4	44
2107.41	50
2107.42	49
2107.43	50
2107.44	51
2107.45	45
2107.46	49
2107.47	36
2107.48	33
2107.49	56
2107.5	53
2107.51	69
2107.52	52
2107.53	45
2107.54	43
2107.55	59
2107.56	34
2107.57	42
2107.58	54
2107.59	65
2107.61	58
2107.62	34
2107.63	44
2107.64	49
2107.65	52
2107.66	49
2107.67	43
2107.68	42
2107.69	35
2107.7	28
2107.71	25
2107.72	33
2107.73	43
2107.74	54
2107.75	42
2107.76	37
2107.77	28
2107.78	40
2107.79	77
2107.8	75
2107.82	62
2107.82	51
2107.84	42
2107.85	25
2107.86	50
2107.87	56
2107.88	34
2107.89	22
2107.9	42
2107.91	75
2107.92	66
2107.93	38
2107.94	31
2107.95	54
2107.96	57
2107.97	50
2107.98	55
2107.99	72
2108	111
2108.01	117
2108.02	105
2108.03	92
2108.05	81
2108.05	95
2108.07	88
2108.08	83
2108.09	94
2108.1	120
2108.11	108
2108.12	91
2108.13	66
2108.14	51
2108.15	41
2108.16	31
2108.17	73
2108.18	82
2108.19	80
2108.2	69
2108.21	75
2108.22	67
2108.23	52
2108.24	51
2108.25	43
2108.26	32
2108.28	43
2108.29	50
2108.3	55
2108.31	55
2108.32	68
2108.33	72
2108.34	42
2108.35	20
2108.36	43
2108.37	37
2108.38	21
2108.39	45
2108.4	69
2108.41	65
2108.42	56
2108.43	72
2108.44	53
2108.45	21
2108.46	32
2108.47	45
2108.49	66
2108.49	61
2108.51	53
2108.52	42
2108.53	27
2108.54	17
2108.55	20
2108.56	30
2108.57	26
2108.58	18
2108.59	7
2108.6	24
2108.61	38
2108.62	33
2108.63	30
2108.64	46
2108.65	54
2108.66	50
2108.67	41
2108.68	33
2108.69	44
2108.7	45
2108.72	52
2108.72	63
2108.74	38
2108.75	39
2108.76	23
2108.77	24
2108.78	33
2108.79	58
2108.8	78
2108.81	62
2108.82	33
2108.83	28
2108.84	28
2108.85	53
2108.86	64
2108.87	53
2108.88	34
2108.89	33
2108.9	42
2108.91	34
2108.92	52
2108.93	87
2108.95	91
2108.96	48
2108.97	83
2108.98	102
2108.99	110
2109	83
2109.01	64
2109.02	72
2109.03	73
2109.04	67
2109.05	51
2109.06	46
2109.07	82
2109.08	117
2109.09	120
2109.1	103
2109.11	90
2109.12	66
2109.13	56
2109.14	51
2109.16	83
2109.16	76
2109.18	78
2109.19	43
2109.2	37
2109.21	39
2109.22	62
2109.23	88
2109.24	70
2109.25	47
2109.26	62
2109.27	53
2109.28	50
2109.29	71
2109.3	56
2109.31	59
2109.32	66
2109.33	51
2109.34	32
2109.35	24
2109.36	28
2109.38	61
2109.39	86
2109.4	65
2109.41	41
2109.42	35
2109.43	56
2109.44	49
2109.45	34
2109.46	31
2109.47	48
2109.48	29
2109.49	18
2109.5	51
2109.51	53
2109.52	23
2109.53	21
2109.54	32
2109.55	59
2109.56	61
2109.57	41
2109.58	34
2109.59	50
2109.61	40
2109.61	27
2109.63	17
2109.64	26
2109.65	37
2109.66	57
2109.67	75
2109.68	67
2109.69	29
2109.7	19
2109.71	44
2109.72	49
2109.73	48
2109.74	59
2109.75	80
2109.76	77
2109.77	50
2109.78	46
2109.79	24
2109.8	24
2109.81	34
2109.82	48
2109.84	66
2109.85	76
2109.86	74
2109.87	51
2109.88	58
2109.89	84
2109.9	73
2109.91	48
2109.92	32
2109.93	43
2109.94	52
2109.95	59
2109.96	83
2109.97	52
2109.98	42
2109.99	35
2110	62
2110.01	73
2110.02	89
2110.03	92
2110.05	81
2110.05	58
2110.07	52
2110.08	55
2110.09	56
2110.1	48
2110.11	81
2110.12	109
2110.13	97
2110.14	75
2110.15	91
2110.16	78
2110.17	65
2110.18	69
2110.19	73
2110.2	76
2110.21	70
2110.22	43
2110.23	38
2110.24	34
2110.25	43
2110.26	42
2110.28	29
2110.29	29
2110.3	31
2110.31	39
2110.32	51
2110.33	55
2110.34	52
2110.35	46
2110.36	47
2110.37	18
2110.38	22
2110.39	38
2110.4	34
2110.41	41
2110.42	41
2110.43	29
2110.44	19
2110.45	10
2110.46	17
2110.47	31
2110.49	55
2110.49	58
2110.51	32
2110.52	25
2110.53	37
2110.54	47
2110.55	38
2110.56	40
2110.57	45
2110.58	65
2110.59	80
2110.6	85
2110.61	52
2110.62	47
2110.63	52
2110.64	40
2110.65	22
2110.66	20
2110.67	17
2110.68	28
2110.69	43
2110.7	37
2110.72	31
2110.73	40
2110.74	40
2110.75	56
2110.76	64
2110.77	39
2110.78	34
2110.79	23
2110.8	27
2110.81	40
2110.82	34
2110.83	37
2110.84	29
2110.85	27
2110.86	35
2110.87	64
2110.88	57
2110.89	49
2110.9	49
2110.91	51
2110.93	69
2110.93	93
2110.95	70
2110.96	48
2110.97	50
2110.98	46
2110.99	33
2111	28
2111.01	20
2111.02	33
2111.03	58
2111.04	56
2111.05	59
2111.06	95
2111.07	71
2111.08	72
2111.09	64
2111.1	42
2111.11	32
2111.12	61
2111.13	61
2111.14	49
2111.16	33
2111.16	37
2111.18	56
2111.19	107
2111.2	93
2111.21	74
2111.22	60
2111.23	58
2111.24	54
2111.25	45
2111.26	62
2111.27	54
2111.28	29
2111.29	13
2111.3	22
2111.31	17
2111.32	33
2111.33	53
2111.34	54
2111.35	58
2111.36	51
2111.38	49
2111.39	82
2111.4	67
2111.41	71
2111.42	70
2111.43	47
2111.44	32
2111.45	41
2111.46	51
2111.47	37
2111.48	31
2111.49	46
2111.5	60
2111.51	47
2111.52	35
2111.53	53
2111.54	41
2111.55	20
2111.56	29
2111.57	48
2111.59	45
2111.59	33
2111.61	63
2111.62	56
2111.63	42
2111.64	34
2111.65	14
2111.66	19
2111.67	47
2111.68	34
2111.69	29
2111.7	22
2111.71	33
2111.72	29
2111.73	9
2111.74	10
2111.75	18
2111.76	26
2111.77	30
2111.78	14
2111.79	13
2111.8	17
2111.82	32
2111.82	34
2111.84	35
2111.85	51
2111.86	56
2111.87	38
2111.88	35
2111.89	41
2111.9	41
2111.91	40
2111.92	64
2111.93	59
2111.94	27
2111.95	41
2111.96	54
2111.97	39
2111.98	65
2111.99	80
2112	55
2112.01	27
2112.03	43
2112.03	76
2112.05	90
2112.06	87
2112.07	79
2112.08	69
2112.09	53
2112.1	46
2112.11	47
2112.12	36
2112.13	60
2112.14	70
2112.15	50
2112.16	27
2112.17	33
2112.18	44
2112.19	57
2112.2	52
2112.21	55
2112.22	39
2112.23	54
2112.24	72
2112.26	70
2112.27	83
2112.28	100
2112.29	65
2112.3	53
2112.31	51
2112.32	45
2112.33	62
2112.34	58
2112.35	37
2112.36	38
2112.37	41
2112.38	63
2112.39	69
2112.4	42
2112.41	22
2112.42	28
2112.43	41
2112.44	45
2112.45	42
2112.47	30
2112.47	23
2112.49	31
2112.5	35
2112.51	34
2112.52	46
2112.53	50
2112.54	58
2112.55	42
2112.56	37
2112.57	37
2112.58	50
2112.59	77
2112.6	75
2112.61	69
2112.62	67
2112.63	79
2112.64	70
2112.65	42
2112.66	41
2112.67	67
2112.68	60
2112.7	47
2112.71	40
2112.72	32
2112.73	30
2112.74	36
2112.75	39
2112.76	30
2112.77	29
2112.78	38
2112.79	43
2112.8	47
2112.81	38
2112.82	33
2112.83	44
2112.84	64
2112.85	84
2112.86	68
2112.87	55
2112.88	103
2112.89	100
2112.91	60
2112.91	49
2112.93	44
2112.94	41
2112.95	35
2112.96	55
2112.97	54
2112.98	32
2112.99	45
2113	68
2113.01	70
2113.02	66
2113.03	89
2113.04	87
2113.05	72
2113.06	57
2113.07	73
2113.08	72
2113.09	86
2113.1	80
2113.11	64
2113.12	75
2113.14	56
2113.15	27
2113.16	24
2113.17	43
2113.18	85
2113.19	104
2113.2	81
2113.21	54
2113.22	41
2113.23	47
2113.24	53
2113.25	50
2113.26	39
2113.27	37
2113.28	14
2113.29	1
2113.3	13
2113.31	37
2113.32	72
2113.33	44
2113.34	34
2113.36	49
2113.37	41
2113.38	30
2113.39	28
2113.4	44
2113.41	48
2113.42	42
2113.43	55
2113.44	50
2113.45	50
2113.46	50
2113.47	32
2113.48	23
2113.49	24
2113.5	29
2113.51	45
2113.52	35
2113.53	36
2113.54	54
2113.55	60
2113.57	54
2113.57	45
2113.59	40
2113.6	68
2113.61	80
2113.62	63
2113.63	45
2113.64	22
2113.65	24
2113.66	33
2113.67	27
2113.68	30
2113.69	30
2113.7	30
2113.71	28
2113.72	31
2113.73	47
2113.74	65
2113.75	41
2113.76	17
2113.78	33
2113.78	49
2113.8	58
2113.81	53
2113.82	49
2113.83	59
2113.84	56
2113.85	50
2113.86	35
2113.87	22
2113.88	18
2113.89	33
2113.9	38
2113.91	32
2113.92	40
2113.93	71
2113.94	54
2113.95	44
2113.96	44
2113.97	53
2113.98	39
2113.99	18
2114.01	32
2114.02	29
2114.03	39
2114.04	52
2114.05	35
2114.06	40
2114.07	52
2114.08	42
2114.09	34
2114.1	31
2114.11	41
2114.12	65
2114.13	51
2114.14	51
2114.15	63
2114.16	57
2114.17	92
2114.18	100
2114.19	103
2114.2	65
2114.22	46
2114.22	37
2114.24	57
2114.25	77
2114.26	56
2114.27	53
2114.28	33
2114.29	25
2114.3	40
2114.31	67
2114.32	83
2114.33	67
2114.34	65
2114.35	48
2114.36	36
2114.37	43
2114.38	22
2114.39	23
2114.4	42
2114.41	45
2114.43	39
2114.43	32
2114.45	31
2114.46	17
2114.47	23
2114.48	25
2114.49	22
2114.5	37
2114.51	31
2114.52	33
2114.53	32
2114.54	51
2114.55	57
2114.56	32
2114.57	22
2114.58	23
2114.59	26
2114.6	27
2114.61	52
2114.62	73
2114.63	72
2114.64	32
2114.66	3
2114.67	8
2114.68	20
2114.69	51
2114.7	62
2114.71	70
2114.72	47
2114.73	52
2114.74	68
2114.75	48
2114.76	30
2114.77	24
2114.78	26
2114.79	41
2114.8	32
2114.81	48
2114.82	48
2114.83	52
2114.84	39
2114.85	20
2114.86	29
2114.88	26
2114.89	13
2114.9	28
2114.91	76
2114.92	62
2114.93	40
2114.94	19
2114.95	41
2114.96	58
2114.97	41
2114.98	32
2114.99	59
2115	61
2115.01	58
2115.02	49
2115.03	45
2115.04	74
2115.05	88
2115.06	69
2115.07	43
2115.09	44
2115.1	45
2115.11	45
2115.12	40
2115.13	55
2115.14	67
2115.15	52
2115.16	23
2115.17	20
2115.18	26
2115.19	35
2115.2	40
2115.21	46
2115.22	24
2115.23	28
2115.24	38
2115.25	39
2115.26	40
2115.27	52
2115.28	44
2115.3	33
2115.3	49
2115.32	69
2115.33	70
2115.34	53
2115.35	37
2115.36	59
2115.37	98
2115.38	98
2115.39	48
2115.4	49
2115.41	50
2115.42	50
2115.43	35
2115.44	36
2115.45	53
2115.46	47
2115.47	34
2115.48	27
2115.49	17
2115.5	41
2115.51	34
2115.53	27
2115.54	15
2115.55	31
2115.56	43
2115.57	28
2115.58	32
2115.59	54
2115.6	57
2115.61	67
2115.62	46
2115.63	22
2115.64	28
2115.65	55
2115.66	49
2115.67	60
2115.68	89
2115.69	107
2115.7	107
2115.71	69
2115.72	47
2115.74	31
2115.75	16
2115.76	20
2115.77	27
2115.78	42
2115.79	49
2115.8	36
2115.81	49
2115.82	56
2115.83	44
2115.84	26
2115.85	23
2115.86	35
2115.87	43
2115.88	54
2115.89	53
2115.9	50
2115.91	48
2115.92	45
2115.93	27
2115.95	36
2115.95	71
2115.97	105
2115.98	83
2115.99	65
2116	72
2116.01	76
2116.02	54
2116.03	49
2116.04	49
2116.05	62
2116.06	55
2116.07	55
2116.08	51
2116.09	71
2116.1	75
2116.11	53
2116.12	54
2116.13	92
2116.14	89
2116.16	55
2116.16	37
2116.18	25
2116.19	25
2116.2	41
2116.21	40
2116.22	38
2116.23	48
2116.24	55
2116.25	61
2116.26	78
2116.27	83
2116.28	65
2116.29	43
2116.3	26
2116.31	55
2116.32	87
2116.33	55
2116.34	60
2116.35	55
2116.36	17
2116.38	7
2116.39	11
2116.4	49
2116.41	86
2116.42	72
2116.43	80
2116.44	81
2116.45	68
2116.46	78
2116.47	78
2116.48	60
2116.49	64
2116.5	67
2116.51	101
2116.52	68
2116.53	36
2116.54	30
2116.55	25
2116.56	27
2116.57	27
2116.59	34
2116.59	49
2116.61	53
2116.62	34
2116.63	56
2116.64	54
2116.65	35
2116.66	38
2116.67	41
2116.68	63
2116.69	65
2116.7	59
2116.71	32
2116.72	37
2116.73	56
2116.74	43
2116.75	48
2116.76	46
2116.77	36
2116.78	40
2116.79	41
2116.8	26
2116.82	28
2116.83	39
2116.84	25
2116.85	48
2116.86	39
2116.87	42
2116.88	56
2116.89	56
2116.9	45
2116.91	23
2116.92	32
2116.93	46
2116.94	49
2116.95	56
2116.96	58
2116.97	48
2116.98	37
2116.99	26
2117	30
2117.01	24
2117.03	46
2117.04	61
2117.05	71
2117.06	88
2117.07	99
2117.08	83
2117.09	65
2117.1	63
2117.11	69
2117.12	43
2117.13	35
2117.14	49
2117.15	59
2117.16	62
2117.17	72
2117.18	68
2117.19	61
2117.2	64
2117.21	52
2117.22	62
2117.24	94
2117.25	81
2117.26	62
2117.27	71
2117.28	74
2117.29	79
2117.3	94
2117.31	74
2117.32	44
2117.33	42
2117.34	45
2117.35	46
2117.36	49
2117.37	40
2117.38	43
2117.39	56
2117.4	45
2117.41	29
2117.42	44
2117.43	79
2117.45	80
2117.45	81
2117.47	106
2117.48	85
2117.49	75
2117.5	59
2117.51	47
2117.52	45
2117.53	33
2117.54	46
2117.55	73
2117.56	81
2117.57	90
2117.58	73
2117.59	52
2117.6	55
2117.61	47
2117.62	54
2117.63	57
2117.64	74
2117.66	61
2117.66	38
2117.68	33
2117.69	37
2117.7	66
2117.71	62
2117.72	51
2117.73	43
2117.74	47
2117.75	28
2117.76	16
2117.77	40
2117.78	49
2117.79	41
2117.8	56
2117.81	57
2117.82	23
2117.83	16
2117.84	31
2117.85	31
2117.86	36
2117.88	39
2117.89	53
2117.9	52
2117.91	51
2117.92	59
2117.93	76
2117.94	69
2117.95	52
2117.96	60
2117.97	64
2117.98	51
2117.99	69
2118	107
2118.01	111
2118.02	83
2118.03	87
2118.04	137
2118.05	126
2118.06	107
2118.07	102
2118.09	91
2118.09	72
2118.11	93
2118.12	95
2118.13	81
2118.14	81
2118.15	93
2118.16	90
2118.17	76
2118.18	83
2118.19	121
2118.2	153
2118.21	176
2118.22	149
2118.23	110
2118.24	106
2118.25	127
2118.26	136
2118.27	142
2118.28	132
2118.3	135
2118.3	131
2118.32	116
2118.33	116
2118.34	125
2118.35	132
2118.36	112
2118.37	92
2118.38	135
2118.39	154
2118.4	142
2118.41	101
2118.42	138
2118.43	138
2118.44	98
2118.45	57
2118.46	32
2118.47	56
2118.48	102
2118.49	111
2118.51	100
2118.51	64
2118.53	42
2118.54	61
2118.55	67
2118.56	52
2118.57	33
2118.58	51
2118.59	50
2118.6	53
2118.61	44
2118.62	35
2118.63	45
2118.64	60
2118.65	72
2118.66	62
2118.67	42
2118.68	46
2118.69	39
2118.7	60
2118.71	67
2118.72	81
2118.74	69
2118.75	71
2118.76	75
2118.77	61
2118.78	53
2118.79	47
2118.8	36
2118.81	36
2118.82	33
2118.83	41
2118.84	48
2118.85	57
2118.86	59
2118.87	52
2118.88	47
2118.89	56
2118.9	42
2118.91	51
2118.92	55
2118.93	61
2118.95	91
2118.96	121
2118.97	94
2118.98	38
2118.99	22
2119	33
2119.01	27
2119.02	21
2119.03	32
2119.04	43
2119.05	44
2119.06	54
2119.07	59
2119.08	80
2119.09	86
2119.1	90
2119.11	100
2119.12	93
2119.13	72
2119.14	83
2119.16	116
2119.17	148
2119.18	105
2119.19	88
2119.2	110
2119.21	127
2119.22	147
2119.23	130
2119.24	107
2119.25	84
2119.26	70
2119.27	85
2119.28	108
2119.29	126
2119.3	142
2119.31	142
2119.32	114
2119.33	128
2119.34	134
2119.36	111
2119.36	156
2119.38	168
2119.39	156
2119.4	155
2119.41	135
2119.42	124
2119.43	138
2119.44	145
2119.45	99
2119.46	79
2119.47	91
2119.48	90
2119.49	99
2119.5	107
2119.51	89
2119.52	63
2119.53	73
2119.54	83
2119.55	75
2119.57	58
2119.57	60
2119.59	67
2119.6	59
2119.61	34
2119.62	38
2119.63	67
2119.64	88
2119.65	112
2119.66	84
2119.67	51
2119.68	33
2119.69	32
2119.7	26
2119.71	39
2119.72	55
2119.73	60
2119.74	43
2119.75	59
2119.76	52
2119.77	33
2119.78	34
2119.8	30
2119.81	40
2119.82	64
2119.83	88
2119.84	99
2119.85	81
2119.86	61
2119.87	40
2119.88	29
2119.89	54
2119.9	53
2119.91	27
2119.92	18
2119.93	51
2119.94	89
2119.95	80
2119.96	96
2119.97	124
2119.98	104
2119.99	101
2120.01	99
2120.02	98
2120.03	74
2120.04	61
2120.05	97
2120.06	136
2120.07	133
2120.08	107
2120.09	141
2120.1	102
2120.11	57
2120.12	62
2120.13	96
2120.14	140
2120.15	118
2120.16	111
2120.17	82
2120.18	60
2120.19	67
2120.2	71
2120.22	70
2120.23	65
2120.24	59
2120.25	73
2120.26	87
2120.27	91
2120.28	93
2120.29	86
2120.3	76
2120.31	82
2120.32	56
2120.33	68
2120.34	97
2120.35	82
2120.36	54
2120.37	100
2120.38	151
2120.39	169
2120.4	166
2120.41	137
2120.43	86
2120.44	105
2120.45	136
2120.46	139
2120.47	113
2120.48	109
2120.49	110
2120.5	119
2120.51	115
2120.52	104
2120.53	80
2120.54	75
2120.55	76
2120.56	85
2120.57	119
2120.58	125
2120.59	87
2120.6	61
2120.61	85
2120.62	88
2120.64	70
2120.65	54
2120.66	52
2120.67	58
2120.68	83
2120.69	76
2120.7	49
2120.71	62
2120.72	42
2120.73	21
2120.74	18
2120.75	26
2120.76	43
2120.77	38
2120.78	38
2120.79	36
2120.8	61
2120.81	88
2120.82	85
2120.84	77
2120.84	46
2120.86	35
2120.87	62
2120.88	46
2120.89	41
2120.9	63
2120.91	66
2120.92	71
[truncated: 25,757 more rows]

## Sheet: Fig. 4a
Fig. 4a	Source data for the binding affinity of R7, L7, LBP14, LBP14-RKRR, “LBP14-RKRR+L7”, “LBP14+L7”, and PMB to LPS.
	LBP14		LBP14-RKRR		L7		LBP14+L7		LBP14-RKRR+L7		R7		PMB
concentration(μM)	Mean	SD	Mean	SD	Mean	SD	Mean	SD	Mean	SD	Mean	SD	Mean	SD
0.05	13.09	1.31875	12.2481	1.39235	17.2577	3.23557	13.6763	1.46337	26.2846	5.56004	20.2273	1.99193	10.8258	0.358762
0.1	14.8992	3.41417	13.6963	1.23535	18.4019	1.27139	14.8854	1.08822	24.0688	4.2969	21.6184	0.919932	13.138	0.339311
0.5	22.2231	1.97329	20.4996	0.986918	19.7825	1.55102	27.1219	2.47702	23.0971	2.00692	51.5852	3.59341	19.3303	0.360923
1	20.3954	4.5322	29.0915	4.36917	22.1031	2.57406	37.225	5.03053	28.494	5.29401	77.8834	7.92764	24.2435	3.4493
5	15.6644	3.05855	36.8546	3.70884	24.1888	5.71162	44.7556	6.83907	32.0233	3.47518	85.6571	8.68524	53.9917	1.59066
10	17.6946	3.43235	38.0604	2.03868	28.4883	7.70979	48.0812	1.56808	35.3254	2.44822	94.6127	10.7818	65.3662	8.61677
50	37.769	1.18672	63.88	5.26503	44.9086	1.55304	65.5354	6.11772	80.1852	3.88385	98.4665	7.83857	89.1421	8.3531
100	55.7104	9.26718	80.7211	4.7212	71.3338	13.9963	80.6365	3.74525	88.3944	4.90995	96.0469	6.81115	85.6684	4.60771

## Sheet: Fig. 5a
Fig. 5a	Source data for survival of mice
E. coli	time/D	R7	L7	LBP14-RKRR	LBP14-RKRR+L7	PBS
	1		1	1	1	1
	2	0	1		0	1
	3
	4
	5
	6
	7	0	0		0
	2				0
	2				0
	7		0
	1			1		1
	1			1		1
	1			1		1
	1			1
	7		0
	7
		1 represents a mouse death, 0 represents no death

[truncated: 17 more sheets: Fig. 5b, Fig. 5c-f, Fig. 5g, Fig. 6b, Fig. 6c, Fig. 7a, Fig. 7b-e, Fig. 7f, Fig. 8b, Fig. 8c, Supplementary Fig. 2b, Supplementary Fig. 2c, Supplementary Fig. 2d, Supplementary Fig. 3a, Supplementary Fig. 3b, Supplementary Fig. 4, Supplementary Fig. 5b-d]
